# Supplementary material for: The luminal ring protein C2CD3 acts as a radial in-to-out organizer of the distal centriole and appendages
Source: PLoS Biol. 2025 Dec 9;23(12):e3003519. doi: 10.1371/journal.pbio.3003519 (PMC12707624; doi:10.1371/journal.pbio.3003519)
Supplement: S1 Data — (XLSX) [file pbio.3003519.s007.xlsx]

## Sheet: Fig 1E
	C2CD3 diameter						Tubulin diameter
	Nterm-C2CD3-Ext	Nterm-C2CD3-Ext-Normalized	C2CD3-middle	C2CD3-middle normalized	Cterm-C2CD3-Int	Cterm-C2CD3-Int-normalized	Tub total	Tub associated to Nterm C2CD3 Ext	Tub associated to Middle C2CD3	Tub associated to Cterm C2CD3 Int
	124.531	126.801	118.22	119.065	75.0817	73.7542	157.822	157.822	152.586	176.783
	162.675	165.64	122.079	122.952	75.4986	74.1636	173.798	173.798	169.719	174.486
	101.976	103.834	119.927	120.785	70.3403	69.0965	171.936	171.936	153.858	186.402
	126.651	128.96	120.137	120.996	71.0697	69.8131	147.318	147.318	168.079	178.32
	113.959	116.036	98.4184	99.1222	64.7131	63.5688	150.477	150.477	142.885	183.588
	112.805	114.861	107.726	108.496	75.9519	74.6089	152.68	152.68	149.721	183.494
	124.023	126.283	102.414	103.146	75.2693	73.9384	146.269	146.269	155.742	182.71
	140.678	143.242	99.8455	100.559	44.132	43.3517	190.457	190.457	151.211	175.267
	133.981	136.423	100.596	101.315	81.9074	80.4591	194.591	194.591	151.5	158.354
	140.363	142.922	124.427	125.316	75.4986	74.1636	188.292	188.292	172.592	168.254
	138.514	141.039	106.86	107.625	74.2481	72.9352	190.457	190.457	155.694	160.22
	147.84	150.535	121.557	122.426	77.1789	75.8143	192.66	192.66	175.955	163.619
	143.016	145.622	106.357	107.117	73.1539	71.8604	158.166	158.166	148.533	165.44
	142.669	145.27	101.008	101.73	85.6614	84.1468	148.903	148.903	157.688	169.361
	155.377	158.209	109.3	110.082	65.3539	64.1984	161.175	161.175	149.637	167.801
	135.114	137.577	99.1949	99.9042	83.0015	81.5339	150.33	150.33	152.051	164.159
	133.792	136.23	108.143	108.917	85.9715	84.4513	152.156	152.156	158.276	169.989
	130.434	132.811	115.486	116.312	68.4854	67.2745	173.143	173.143	142.698	155.197
	134.033	136.476	120.979	121.845	76.3974	75.0465	166.277	166.277	165.787	158.774
	126.858	129.171	115.746	116.573	71.9138	70.6423	175.307	175.307	148.47	182.468
	145.062	147.706	126.551	127.456	65.3696	64.2137	151.295	151.295	158.892	176.976
	118.524	120.684	100.423	101.141	82.0011	80.5512	160.007	160.007	147.287	184.344
	141.284	143.859	109.08	109.86	70.9916	69.7363	148.84	148.84	150.288	175.851
	132.512	134.927	106.317	107.078	80.1098	78.6933	163.381	163.381	146.109	177.153
	134.023	136.466	124.243	125.131	65.3123	64.1574	160.697	160.697	169.281	148.6
	142.273	144.866	112.621	113.427	73.9355	72.6281	148.908	148.908	176.579	166.691
	131.562	133.96	116.415	117.247	78.2184	76.8354	161.744	161.744	173.268	149.121
	135.24	137.705	120.009	120.867	56.4676	55.4692	150.351	150.351	168.552	185.214
	135.702	138.175	115.428	116.254	57.0434	56.0347	161.306	161.306	133.267	164.93
	132.879	135.301	117.391	118.23	69.2305	68.0064	157.339	157.339	158.299	174.757
	128.251	130.589	112.598	113.403	57.5227	56.5056	156.017	156.017	144.863	168.191
	135.085	137.547	114.998	115.82	76.8012	75.4432	155.957	155.957	158.491	143.859
	158.189	161.073	131.027	131.964	81.0789	79.6453	182.093	182.093	175.493	158
	149.028	151.745	150.603	151.679	73.8313	72.5258	170.561	170.561	173.35	150.372
	154.081	156.889	151.185	152.266	73.998	72.6896	179.761	179.761	174.598	152.792
	132.766	135.186	156.119	157.236	65.6509	64.4901	160.015	160.015	173.103	167.41
	132.352	134.764	115.03	115.852	76.0821	74.7369	156.715	156.715	158	157.599
	156.537	159.39	116.756	117.591	75.535	74.1995	170.703	170.703	199.172	160.079
	131.116	133.506	107.663	108.433	67.6231	66.4274	126.709	126.709	168.861	161.358
	147.329	150.014	117.776	118.618	75.5924	74.2558	159.921	159.921	165.102	165.003
	133.136	135.563	134.201	135.161	83.3454	81.8717	154.438	154.438	165.933	164.107
	132.714	135.133	127.517	128.429	99.1433	97.3903	133.32	133.32	160.697	163.377
			132.68	133.628	78.4112	77.0247	152.586		163.719	157.599
			133.863	134.82	95.1391	93.4569	169.719		159.716	161.939
			118.251	119.097	104.277	102.433	153.858		167.78	192.912
			116.265	117.097	105.122	103.263	168.079		162.896	166.917
			121.116	121.982	103.615	101.783	142.885		158.242	189.727
			128.362	129.279	82.7595	81.2961	149.721		166.925	162.892
			106.462	107.223	54.6608	53.6943	155.742		169.15	155.983
			124.23	125.118	38.2631	37.5866	151.211		169.68	155.271
			120.108	120.967	60.3383	59.2715	151.5		168.399	156.592
			121.882	122.753	60.324	59.2573	172.592		177.392	156.842
			119.101	119.953	96.7283	95.018	155.694		158.404	174.473
			131.232	132.17	81.738	80.2928	175.955		173.164	156.937
			121.263	122.13	64.9527	63.8043	148.533		154.947	163.088
			126.948	127.855	58.9243	57.8824	157.688		176.474	165.81
			133.233	134.186	89.8167	88.2286	149.637		183.594	168.119
			137.286	138.268	94.2091	92.5433	152.051		190.52	182.437
			128.356	129.274	106.375	104.494	158.276		174.302	189.783
			144.285	145.317	93.3051	91.6553	142.698		171.175	169.88
			116.638	117.472	79.943	78.5295	165.787		176.642	172.414
			133.084	134.035	81.8969	80.4489	148.47		174.41	172.266
			133.398	134.352	66.9014	65.7185	158.892		181.8	171.156
			125.528	126.426	67.3808	66.1894	147.287		165.928	174.809
			135.156	136.123	67.0994	65.913	150.288		175.582	164.893
			129.337	130.262	76.4469	75.0952	146.109		166.736	170.64
			127.811	128.725	76.7439	75.3869	169.281		160.676	174.418
			139.364	140.361			176.579		180.929
							173.268
Mean	135.927	138.405	120.7	121.563	75.5386	74.2029	168.552
Std	12.3046	12.5289	12.7925	12.8839	13.4921	13.2535	133.267
							158.299
							144.863
							158.491
							175.493
							173.35
							174.598
							173.103
							158
							199.172
							168.861
							165.102
							165.933
							160.697
							163.719
							159.716
							167.78
							162.896
							158.242
							166.925
							169.15
							169.68
							168.399
							177.392
							158.404
							173.164
							154.947
							176.474
							183.594
							190.52
							174.302
							171.175
							176.642
							174.41
							181.8
							165.928
							175.582
							166.736
							160.676
							180.929
							176.783
							174.486
							186.402
							178.32
							183.588
							183.494
							182.71
							175.267
							158.354
							168.254
							160.22
							163.619
							165.44
							169.361
							167.801
							164.159
							169.989
							155.197
							158.774
							182.468
							176.976
							184.344
							175.851
							177.153
							148.6
							166.691
							149.121
							185.214
							164.93
							174.757
							168.191
							143.859
							158
							150.372
							152.792
							167.41
							157.599
							160.079
							161.358
							165.003
							164.107
							163.377
							157.599
							161.939
							192.912
							166.917
							189.727
							162.892
							155.983
							155.271
							156.592
							156.842
							174.473
							156.937
							163.088
							165.81
							168.119
							182.437
							189.783
							169.88
							172.414
							172.266
							171.156
							174.809
							164.893
							170.64
							174.418
						Mean	165.152	162.197	163.99	168.183
						Mean/Mean total	1	0.98211	0.992967	1.01835
						Std	12.7955	15.3939	12.2967	10.9371
						N	177	42	68	67

## Sheet: Fig 1F
	C2CD3 side view position
	C2CD3 Nterm	C2CD3 middle	C2CD3 Cterm
	-33.3614	-40.0536	-12.9446
	-36.3494	-42.2363	-19.2647
	-31.6484	-47.9631	-27.1044
	-32.5114	-36.6905	-25.1648
	-9.65401	-22.5872	-36.8103
	-23.7992	-39.5736	-12.6585
	-30.2134	-39.8543	-43.1828
	-21.9576	-33.4113	-32.6581
	-47.616	-19.3106	-33.6843
	-67.7256	-48.5193	-25.6556
	-2.02524	-23.9907	-19.1807
	-32.1363	-24.7961	-19.5114
	-31.3099	-42.0789	-38.1462
	-34.235	-45.8198	-11.6533
	-31.4805	-40.2268	-31.3248
	-34.1563	-22.7289	-40.0622
	-21.0342	-21.7215	-34.2539
	-25.0584	-48.4799	-45.5109
	-29.0879	-29.4395	-27.9512
	-20.5148	-41.5175	-40.5227
	-8.89323	-43.3224	-32.436
	-20.6197	-31.9605	-13.9075
	-25.5097	-29.0879	-36.66
	-17.7865	-42.8606	-41.3966
	-21.4303	-28.7522	-44.6935
	-24.4183	-31.2522	-26.0317
	-17.755	-20.3862	-23.342
	-19.0063	-11.0234	-36.897
	-16.055	-25.2368	-22.6785
	-20.0268	-8.25313	-41.8676
	-14.9008	-26.8843	-39.7407
	-17.595	-28.5948	-31.8539
	-28.5685	-21.774	-24.5951
	-26.2547	-41.8506
	-19.998	-36.2655
	-19.329	-29.4657
	-4.93194	-33.5267
	-38.5636
	-1.0782
	-5.74371
	-39.5604
	-18.8411
Mean	-24.351	-32.4729	-30.1014
Std	12.415	10.3212	9.98321
N	42	37	33

## Sheet: Fig 2H
H
eccentricityACR	eccentricityMT
0.491012	0.388786
0.390111	0.372022
0.345502	0.302997
0.327475	0.352856
0.424081	0.28559
0.333311	0.429504
0.616513	0.580895
0.447544	0.645442
0.67961	0.473718
0.456562	0.373086
0.52535	0.483152
0.410861	0.465347
0.417259	0.279005
0.579129	0.453336
0.515915	0.538241
0.448387	0.254519
0.445452	0.54084
0.345503	0.169151
0.356383	0.312
0.199859	0.440098
0.330125	0.255186
0.517502	0.454352
0.548038	0.504949
0.436803	0.451836
0.410868	0.227424
0.573331	0.404924
0.450174	0.481976
0.210637	0.376671

## Sheet: Fig 3B
	Top view diameter
	C2CD3	C2CD3 normalized	NA14	NA14 normalized	Tubulin
	75.0817	76.2991	45.5124	44.4318	198.599
	75.4986	76.7227	101.771	99.3545	189.003
	70.3403	71.4808	87.5308	85.4527	204.668
	71.0697	72.2221	73.6904	71.9408	195.315
	64.7131	65.7623	62.4444	60.9619	172.783
	75.9519	77.1834	83.6835	81.6968	187.451
	75.2693	76.4897	71.0182	69.3322	184.515
	44.132	44.8476	86.2321	84.1848	171.062
	81.9074	83.2354	116.378	113.615	190.692
	75.4986	76.7227	101.972	99.5508	184.334
	74.2481	75.4519	108.046	105.481	191.474
	77.1789	78.4303	82.8704	80.9029	173.01
	73.1539	74.34	75.3023	73.5145	180.188
	85.6614	87.0504	81.0947	79.1694	192.6
	65.3539	66.4136	83.7518	81.7634	172.646
	83.0015	84.3473	81.5947	79.6576	146.266
	85.9715	87.3654	78.4346	76.5725	166.097
	68.4854	69.5958	83.1579	81.1836	148.809
	76.3974	77.6361	100.063	97.6873	148.116
	71.9138	73.0798	91.1819	89.0171	157.289
	65.3696	66.4295	109.043	106.454	145.557
	82.0011	83.3307	98.0387	95.7111	162.814
	70.9916	72.1427	75.3032	73.5154	149.538
	80.1098	81.4087	77.9683	76.1172	150.044
	65.3123	66.3712	81.9699	80.0238	155.311
	73.9355	75.1343	81.6052	79.6677	145.795
	78.2184	79.4866	80.5318	78.6199	167.483
	56.4676	57.3832	69.7541	68.098	168.817
	57.0434	57.9683	98.9323	96.5835	198.503
	69.2305	70.353	107.034	104.493	176.445
	57.5227	58.4554	93.6698	91.446	184.891
	76.8012	78.0464	107.376	104.826	184.74
	81.0789	82.3935	108.064	105.498	181.801
	73.8313	75.0284	106.209	103.687	169.817
	73.998	75.1978	107.292	104.745	199.454
	65.6509	66.7154	79.1485	77.2694	191.758
	76.0821	77.3157	114.514	111.795	189.122
	75.535	76.7598	84.0593	82.0636	189.421
	67.6231	68.7195	117.757	114.962	168.593
	75.5924	76.818	90.0668	87.9285	181.53
	83.3454	84.6968	95.7019	93.4298	174.116
	99.1433	100.751	104.851	102.362	182.705
	78.4112	79.6826	100.063	97.6873	159.988
	95.1391	96.6817	93.0784	90.8686	169.762
	104.277	105.967			176.783
	105.122	106.826			174.486
	103.615	105.295			186.402
	82.7595	84.1013			178.32
	54.6608	55.5471			183.588
	38.2631	38.8835			183.494
	60.3383	61.3167			182.71
	60.324	61.3021			175.267
	96.7283	98.2967			158.354
	81.738	83.0633			168.254
	64.9527	66.0059			160.22
	58.9243	59.8797			163.619
	89.8167	91.273			165.44
	94.2091	95.7366			169.361
	106.375	108.1			167.801
	93.3051	94.8179			164.159
	79.943	81.2392			169.989
	81.8969	83.2248			155.197
	66.9014	67.9862			158.774
	67.3808	68.4733			182.468
	67.0994	68.1874			176.976
	76.4469	77.6864			184.344
	76.7439	77.9882			175.851
					177.153
					148.6
					166.691
					149.121
					185.214
					164.93
					174.757
					168.191
					143.859
					158
					150.372
					152.792
					167.41
					157.599
					160.079
					161.358
					165.003
					164.107
					163.377
					157.599
					161.939
					192.912
					166.917
					189.727
					162.892
					155.983
					155.271
					156.592
					156.842
					174.473
					156.937
					163.088
					165.81
					168.119
					182.437
					189.783
					169.88
					172.414
					172.266
					171.156
					174.809
					164.893
					170.64
					174.418
Mean	75.5386	76.7634	90.4037	88.2574	170.912
Std	13.4921	13.7109	15.5102	15.142	13.8722
N	67	67	44	44	111

## Sheet: Fig 3C
	Protein side view position
	C2CD3 Nterm	C2CD3 middle	C2CD3 Cterm	NA14	SFI1	CEP162	CP110	Cep90	MNR	OFD1
	-33.3614	-40.0536	-12.9446	1.7003	-37.5583	0	28.0939	-43.112	-29.9079	-9.98988
	-36.3494	-42.2363	-19.2647	-13.8808	-38.3719	-7.2781	25.3853	-55.5944	-27.3758	-34.0936
	-31.6484	-47.9631	-27.1044	-5.24307	-26.6399	-10.4506	38.7393	-40.191	-35.1049	-68.7447
	-32.5114	-36.6905	-25.1648	-16.6357	-38.8023	-15.907	18.4511	-35.3063	-48.1744	-37.8096
	-9.65401	-22.5872	-36.8103	-23.0281	-28.0519	-21.1678	32.4245	-68.5036	-42.627	-8.73243
	-23.7992	-39.5736	-12.6585	-49.5159	-29.4797	-19.3016	36.3638	-29.7641	-34.0565	-45.5467
	-30.2134	-39.8543	-43.1828	-39.5748	-4.61408	-5.21345	44.9068	-54.6346	-28.9922	-49.2148
	-21.9576	-33.4113	-32.6581	-16.9733	-34.8917	-8.19934	36.7785	-67.1113	-54.1464	-52.0442
	-47.616	-19.3106	-33.6843	-36.4616	-16.5876	-14.3903	40.6886	-70.9148	-42.7756	-62.4276
	-67.7256	-48.5193	-25.6556	-23.265	-25.1333	13.4572	39.574	-79.9613	-40.7797	-46.7145
	-2.02524	-23.9907	-19.1807	-38.4433	-24.2515	-25.446	45.9308	-51.3525	-53.8704	-40.0577
	-32.1363	-24.7961	-19.5114	-27.2729	-33.9888	57.4135	30.7185	-45.2652	-34.4944	-41.5759
	-31.3099	-42.0789	-38.1462	-40.4952	-15.4013	-13.4394	27.9512	-76.2112	-35.9065	-37.9025
	-34.235	-45.8198	-11.6533	-38.3614	-9.6166	-1.03084	15.6404	-57.893	-52.6733	-49.8253
	-31.4805	-40.2268	-31.3248	-32.2828	-32.2434	-0.962904	19.0528	-41.0915	-51.8372	-23.8695
	-34.1563	-22.7289	-40.0622	-32.1962	-42.881	0.175298	12.7315	-60.091	-46.1704	-28.9046
	-21.0342	-21.7215	-34.2539	-56.1983	-48.5029	9.2649	18.0279	-85.9864	-35.0678	-69.7533
	-25.0584	-48.4799	-45.5109	-40.6291	-29.212	2.40415	16.6357	-74.2739	-33.5363	-72.8694
	-29.0879	-29.4395	-27.9512	-44.9124	-31.2329	-1.88972	54.802	-36.7015	-50.6561	-59.8795
	-20.5148	-41.5175	-40.5227	-22.6242	-29.6844	25.5113	44.1881	-26.873	-39.4207	-49.3051
	-8.89323	-43.3224	-32.436	-17.3618	-31.7316	-9.42238	13.3016	-62.1349	-26.6591	-24.0076
	-20.6197	-31.9605	-13.9075	-51.2745	-25.7213	10.2045	23.8158	-50.5112	-32.5781	-73.8939
	-25.5097	-29.0879	-36.66	-20.2051	-33.5951	-26.9837	21.0442	-37.3903	-21.9452	-35.4022
	-17.7865	-42.8606	-41.3966	-17.3821	-25.6373	-37.7105	18.7503	-69.9985	-46.1598	-69.7772
	-21.4303	-28.7522	-44.6935	-32.7822	-46.272		35.5557	-61.416	-39.5906	-52.522
	-24.4183	-31.2522	-26.0317	-39.6421	-34.3562		37.3739	-30.5112	-35.4075	-49.7669
	-17.755	-20.3862	-23.342	-22.4178	0.934364		10.3973	-66.7283	-15.7662	-43.7949
	-19.0063	-11.0234	-36.897	-35.1908	-43.3403		13.3239	-30.8445	-25.3241	-47.479
	-16.055	-25.2368	-22.6785	-32.7026	-25.3486		14.3637	-39.8417	-31.957	-20.772
	-20.0268	-8.25313	-41.8676	-24.2899	-60.6976		33.1469	-73.8174	-29.1727	-42.4412
	-14.9008	-26.8843	-39.7407	-34.8353	-16.6885		42.6555	-61.2901	-28.7984	-64.0201
	-17.595	-28.5948	-31.8539	-35.41	-49.3192		14.9028	-84.8486	-43.4764	-54.5764
	-28.5685	-21.774	-24.5951	-36.4034			14.9709	-61.3478	-30.6352	-43.3569
	-26.2547	-41.8506		-49.936			29.5034	-46.062	-31.9358	-63.4415
	-19.998	-36.2655		-14.1598			30.8364	-60.3714	-33.8415	-44.7026
	-19.329	-29.4657		-22.6242			21.6832	-64.4396	-22.1894	-65.549
	-4.93194	-33.5267					18.5315		-37.3185	-70.669
	-38.5636						20.9545		-28.7109	-28.0181
	-1.0782						12.5775		-29.6903	-46.1571
	-5.74371						24.6336		-61.3234	-61.8569
	-39.5604						54.3887		-33.1249	-58.9081
	-18.8411						33.6564		-47.5135	-62.7063
							33.5883		-34.5051	-57.6633
							33.4253		-35.1049	-37.7114
							40.4161		-36.3338	-57.6712
							29.0057		-33.0293	-54.8046
							7.1448		-22.1045
									-41.2017
									-49.2732
									-52.6706
									-30.322
									-69.0446
									-36.8514
									-40.3444
									-18.9619
									-31.4925
Mean	-24.351	-32.4729	-30.1014	-30.0809	-30.2787	-4.18178	27.8943	-55.6218	-37.1773	-48.2811
Std	12.415	10.3212	9.98321	13.1669	13.0371	19.2403	11.9674	16.5107	10.6431	16.1175
N	42	37	33	36	32	24	47	36	56	46

## Sheet: Fig 3F
		CEP90 - C2CD3 couple	Angle
		1	152.338
		2	162.564
		3	152.571
		4	156.941
		5	163.811
		6	145.662
		7	158.975
		8	157.739
		9	153.808
		10	156.271
		11	167.781
		12	149.295
		13	142.045
		14	160.082
		15	153.034
		16	158.896
		17	156.296
		18	139.972
		19	158.08
		20	153.56
		21	162.606
		22	161.784
		23	175.164
		24	153.674
		25	148.46
		26	154.967
		27	167.717
		28	167.321
		29	172.061
		30	153.632
		31	156.678
		32	148.872
		33	158.437
		34	169.728
		35	157.063
		36	156.608
		37	170.858
		38	153.692
		39	143.653
		40	148.513
		41	162.206
		42	162.35
		43	158.764
		44	172.716
		45	161.811
		46	155.273
		47	151.034
		48	152.349
		49	165.008
		50	162.516
		51	161.187
		52	169.249
		53	168.652
		54	140.765
		55	150.99
		56	153.139
		57	165.208
		58	153.927
		59	169.63
		60	157.931
		61	171.67
		62	169.137
		Mean	158.334
		SD	8.29817

## Sheet: Fig 3I-N
	1st experiment					1st experiment					1st experiment						1st experiment						1st experiment					1st experiment
		C2CD3+MNR transfection					C2CD3+MNR+CEP90 transfection					C2CD3+MNR+OFD1 transfection						C2CD3+MNR+CEP90+OFD1 transfection						MNR transfection					C2CD3 transfection
		C2CD3 localization					C2CD3 localization					C2CD3 localization						C2CD3 localization						MNR localization					C2CD3 localization
		Cytoplasmic	Cytoplasmic/Microtubule				Cytoplasmic	Cytoplasmic/Microtubule				Cytoplasmic	Cytoplasmic/Microtubule					Cytoplasmic	Cytoplasmic/Microtubule					Cytoplasmic	Cytoplasmic/Microtubule				Cytoplasmic	Cytoplasmic/Microtubule
	image_1	1	1			image_1	0	2			image_1	0	1				image_1	0	1				image_1	0	5			image_1	3	0
	image_2	1	3			image_2	0	2			image_2	0	1				image_2	0	1				image_2	0	4			image_2	2	0
	image_3	0	1			image_3	0	1			image_3	0	1				image_3	0	2				image_3	0	5			image_3	1	0
	image_4	0	1			image_4	0	2			image_4	1	0				image_4	0	2				image_4	0	3
	image_5	1	2			image_5	0	1			image_5	2	0				image_5	0	2				image_5	0	5			sum	6	0
	image_6	2	2			image_6	0	1			image_6	0	1				image_6	0	2									percent	100	0
	image_7	0	1			image_7	0	1			image_7	0	2				image_7	0	1				sum	0	22
	image_8	6	0			image_8	0	1			image_8	2	0				image_8	0	2				percent	0	100
	image_9	1	0			image_9	0	1			image_9	2	0				image_9	0	1
	image_10	4	0			image_10	0	1			image_10	2	0				image_10	0	1
	image_11	1	1			image_11	0	2									image_11	1	2
						image_12	0	2			sum	9	6				image_12	0	1
	sum	17	12			image_13	0	2			percent	60	40				image_13	0	1
	percent	58.6207	41.3793			image_14	0	3									image_14	0	1
						image_15	0	1									image_15	0	1
						image_16	0	1									image_16	0	3
																	image_17	0	2
						sum	0	24
						percent	0	100									sum	1	26
																	percent	3.7037	96.2963
	2nd experiment					2nd experiment					2nd experiment						2nd experiment						2nd experiment					2nd experiment
		C2CD3+MNR transfection					C2CD3+MNR+CEP90 transfection					C2CD3+MNR+OFD1 transfection						C2CD3+MNR+CEP90+OFD1 transfection						MNR transfection					C2CD3 transfection
		C2CD3 localization					C2CD3 localization					C2CD3 localization						C2CD3 localization						MNR localization					C2CD3 localization
		Cytoplasmic	Cytoplasmic/Microtubule				Cytoplasmic	Cytoplasmic/Microtubule				Cytoplasmic	Cytoplasmic/Microtubule					Cytoplasmic	Cytoplasmic/Microtubule					Cytoplasmic	Cytoplasmic/Microtubule				Cytoplasmic	Cytoplasmic/Microtubule
	image_1	2	1				0	1			image_1	1	0				image_1	2	0				image_1	0	3			image_1	3	0
	image_2	2	0			image_1	0	1			image_2	0	1				image_2	0	1				image_2	0	3			image_2	3	0
	image_3	2	0			image_2	0	1			image_3	0	2				image_3	1	1				image_3	0	8			image_3	5	0
	image_4	3	0			image_3	1	1			image_4	2	1				image_4	0	2				image_4	0	2			image_4	2	0
	image_5	3	0			image_4	0	1			image_5	1	0				image_5	0	1				image_5	0	6			image_5	7	0
	image_6	0	2			image_5	0	1			image_6	0	1				image_6	1	1				image_6	0	7			image_6	3	0
	image_7	2	1			image_6	1	2			image_7	1	0										image_7	0	5			image_7	9	0
	image_8	2	0			image_7	0	1			image_8	0	1				sum	4	6									image_8	3	0
	image_9	1	0			image_8	0	1			image_9	0	1				percent	40	60				sum	0	34			image_9	3	0
	image_10	1	1			image_9	0	1															percent	0	100			image_10	7	0
	image_11	1	0			image_10	0	1			sum	5	7
	image_12	2	0			image_11	0	1			percent	41.6667	58.3333															sum	45	0
	image_13	1	0			image_12	0	1																				percent	100	0
	image_14	0	1			image_13	0	3
	image_15	2	0			image_14	0	1
	image_16	2	1			image_15	1	1
	image_17	3	0			image_16	0	2
	image_18	1	0			image_17	0	1
	image_19	0	1			image_18	0	1
	image_20	0	1			image_19	1	1
						image_20	0	2
	sum	30	9			image_21	0	1
	percent	76.9231	23.0769			image_22	0	3
						image_23	0	1
						sum	4	31
						percent	11.4286	88.5714
	3rd experiment					3rd experiment					3rd experiment						3rd experiment						3rd experiment					3rd experiment
		C2CD3+MNR transfection					C2CD3+MNR+CEP90 transfection					C2CD3+MNR+OFD1 transfection						C2CD3+MNR+CEP90+OFD1 transfection						MNR transfection					C2CD3 transfection
		C2CD3 localization					C2CD3 localization					C2CD3 localization						C2CD3 localization						MNR localization					C2CD3 localization
		Cytoplasmic	Cytoplasmic/Microtubule				Cytoplasmic	Cytoplasmic/Microtubule				Cytoplasmic	Cytoplasmic/Microtubule					Cytoplasmic	Cytoplasmic/Microtubule					Cytoplasmic	Cytoplasmic/Microtubule				Cytoplasmic	Cytoplasmic/Microtubule
	image_1	2	0			image_1	0	1			image_1	2	1				image_1	0	1				image_1	0	3			image_1	8	0
	image_2	1	1			image_2	0	2			image_2	0	1				image_2	1	1				image_2	0	3			image_2	5	0
	image_3	1	1			image_3	0	2			image_3	0	1				image_3	0	2				image_3	0	2			image_3	2	0
	image_4	1	1			image_4	0	2			image_4	0	1				image_4	0	2				image_4	0	6			image_4	7	0
	image_5	0	1			image_5	1	4			image_5	0	1				image_5	1	0				image_5	0	2			image_5	7	0
	image_6	2	1			image_6	0	1			image_6	1	1				image_6	0	1									image_6	7	0
	image_7	1	1			image_7	0	3			image_7	1	1				image_7	0	3				sum	0	16			image_7	9	0
	image_8	2	0			image_8	0	2			image_8	0	1				image_8	0	1				percent	0	100				6	0
	image_9	0	3			image_9	0	1			image_9	2	1				image_9	0	1										5	0
	image_10	1	3			image_10	0	2			image_10	3	1				image_10	0	1										5	0
	image_11	3	1			image_11	1	2			image_11	2	0				image_11	0	2										6	0
	image_12	1	1			image_12	0	1			image_12	0	2				image_12	2	1										4	0
	image_13	5	2			image_13	0	2									image_13	1	2										5	0
	image_14	3	0			image_14	0	1			sum	11	12				image_14	0	2										6	0
	image_15	1	1			image_15	0	2			percent	47.8261	52.1739				image_15	0	3										5	0
	image_16	0	1			image_16	0	3									image_16	0	3
						image_17	1	2			total cell number	50					image_17	0	2									sum	87	0
	sum	24	18			image_18	1	1									image_18	0	1				total cell number	72				percent	100	0
	percent	57.1429	42.8571			image_19	0	2									image_19	1	3
						image_20	2	3									image_20	1	1
																												total cell number	138
						sum	6	39									sum	7	33
						percent	13.3333	86.6667									percent	17.5	82.5
	total cell number	110															total cell number	77
						total cell number	104

## Sheet: Fig 4A
Centriole length			Centriole Diameter			C2CD3: Protein depletion
	siCTRL	siC2CD3		siCTRL	siC2CD3			C2CD3 present				C2CD3 absent						Mean Present	Std Present	Mean Absent	Std Absent
	449.508	179.062		120.704	96.2392		siCTRL	100	100	100	98	0	0	0	2			99.5	1	0.5	1
	467.589	263.01		97.4914	169.121		siC2CD3	3.7	5.26	0	0	96.3	94.74	100	100			2.24	2.66378	97.76	2.66378
	348.184	242.875		132.554	134.348
	364.974	125.927		92.1007	111.839
	514.029	260.151		118.963	149.673
	459.633	163.068		99.2171	96.4224
	404.626	337.192		125.774	116.252
	406.497	178.482		134.219	99.4156
	431.687	208.616		143.672	96.4835
	395.395	219.046		139.426	123.788
	459.473	259.811		120.123	144.634
	348.184	220.205		145.481	155.217
	414.682	232.413		132.401	100.973
	429.915	233.124		148.406	112.885
	376.015	165.965		101.248	91.6996
	505.256	176.35		124.185	96.3476
	369.464	130.3		136.883	110.112
	514.67	201.198		108.968	114.49
	480.402	179.873		143.672	103.379
	462.233	335.191		101.256	144.319
	468.961	168.129		106.153	143.487
	518.525	204.907		124.385	142.722
	387.113	174.31		92.2994	119.317
	468.565	174.913		90.0504	135.023
	558.606	150.035		99.991	122.796
	432.37	208.644		122.009	157.491
	460.366	155.785		121.626	140.518
	445.944	247.014		116.094	144.769
	524.358	240.255		99.4962	125.495
	479.836	156.119		93.6788	140.338
	453.179	225.424		109.572	146.673
	510.261	137.738		124.43	119.43
	457.611	134.362		120.644	102.33
	504.879	131.495		104.444	113.11
	403.979	144.854		112.151	89.9604
	521.485	250.585		107.952	102.33
	381.376	276.38		97.2922	115.179
	393.756	236.878		96.5575	143.217
	534.445	194.546		109.842	128.456
	452.911	162.233		122.099	112.833
	405.029	191.803		94.4884	121.147
	435.456	202.507		117.758	126.417
	383.492	197.166		103.012	118.163
	433.051	213.446		114.025	119.123
	346.966	168.681
	406.599	272.866
	438.559	220.182	Mean	115.154	122.681
	411.416	207.369	Std	23.5589	26.9304
	361.212	233.131	N	44	44
	406.485	169.864
	442.731	191.393
	464.26	215.623
	418.38	193.593
	426.436	248.243
	377.34	223.937
	373.502	187.911
	469.077	210.647
	483.263	146.689
	398.497	167.225
	412.964	101.257
	417.546	148.078
	369.269
	518.143
Mean	437.47	199.968
Std	52.4095	47.8047
N	63	61

## Sheet: Fig 4B
Centriole length			Centriole Diameter						NA14: Protein depletion
	siCTRL	siNA14		siCTRL	siNA14			NA14 present				NA14 absent						Mean Present	Std Present	Mean Absent	Std Absent
	362.825	375.125		120.704	93.0266		siCTRL	100	100	100	100	0	0	0	0			100	0	0	0
	343.427	388.272		97.4914	88.2771		siNA14	20.78	18.75	18.42	3.57	79.22	81.25	81.58	96.43			15.38	7.94218	84.62	7.94218
	361.108	393.331		132.554	93.6564
	409.75	338.455		92.1007	112.551
	413.972	322.949		118.963	107.008
	429.07	229.536		99.2171	100.984
	325.091	400.781		125.774	113.536
	394.348	357.025		134.219	115.9
	384.267	287.712		143.672	129.948
	409.329	367.274		139.426	117.9
	389.604	430.26		120.123	91.0261
	388.714	332.629		145.481	139.551
	381.512	336.133		132.401	102.496
	339.745	391.48		148.406	117.367
	340.634	266.373		101.248	97.9243
	392.085	176.935		124.185	116.833
	432.932	226.137		136.883	125.191
	318.537	278.89		108.968	115.077
	342.343	358.034		143.672	75.8736
	375.465	519.273		101.256	95.3236
	405.116	461.961		106.153	95.9386
	457.799	338.477		124.385	108.557
	393.786	406.607		92.2994	86.7211
	429.078	421.566		90.0504	104.548
	438.199	449.24		99.991	67.9231
	495.408	452.122		122.009	91.6336
	419.402	366.947		121.626	90.4926
	399.154	372.295		116.094	136.558
	379.273	604.145		99.4962	80.9121
	417.896	561.057		93.6788	79.3338
	393.56	426.649		109.572	104.326
	440.867	535.052		124.43	116.648
	462.738	487.564		120.644	101.399
	438.168	336.816		104.444	113.588
	530.356	286.726		112.151	115.255
	438.987	402.199		107.952
	445.409	450.249		97.2922
	427.665	419.715		96.5575
	485.085	438.635		109.842
	442.74	280.187		122.099
	394.551	376.316		94.4884
	452.267	377.78		117.758
	406.598	437.391		103.012
	390.284	388.704		114.025
	431.423	267.845
	420.022	459.632	Mean	115.154	104.094
	393.496	360.939	Std	16.3217	16.7385
	369.906	262.277	N	44	35
	427.546	401.797
	426.338	373.608
	432.616	368.814
	460.603	436.586
	469.006	279.163
	421.33	466.786
	429.114	357.488
	405.21	340.821
	448.475	291.444
	496.557	332.947
		219.568
		229.399
		254.251
		300.403
		366.947
		362.912
		363.215
		406.303
		427.954
		409.065
		459.617
		462.955
		407.441
		409.262
		424.153
		395.334
		429.425
		377.659
		467.12
		269.68
		330.11
		296.914
		359.088
		339.319
		411.219
		341.497
		328.942
		288.152
		367.994
		438.088
		416.15
		318.997
		292.127
		297.126
		358.057
		363.799
		488.429
		448.557
		387.111
Mean	412.945	372.881
Std	68.6325	85.4209
N	58	97

## Sheet: Fig 4C-N
siC2CD3: protein depletion
	NA14 present				NA14 absent						Mean Present	Std Present	Mean Absent	Std Absent
siCTRL	100	100	100	100	0	0	0	0			100	0	0	0
siC2CD3	0	10.2564	5.88235	0	100	89.7436	94.1176	100			4.03469	4.98936	95.9653	4.98936
	SFI1 present				SFI1 absent
siCTRL	100	96.67	95		0	3.33	13.33				97.2233	2.54551	5.55333	6.93755
siC2CD3	12.5	5.26316	16.6667		87.5	94.7368	83.3333				11.4766	5.77023	88.5234	5.77023
	CEP135 present				CEP135 absent
siCTRL	96.67	93.1	91.18		3.33	6.9	8.82				93.65	2.78602	6.35	2.78602
siC2CD3	7.14	4.34	6.25		92.86	91.3	93.75				5.91	1.43063	92.6367	1.24017
	Centrin present				Centrin absent
siCTRL	87.8788	93.3333	87.234		12.1212	6.66667	12.766				89.4821	3.35085	10.5179	3.35085
siC2CD3	6.66667	5.71429	11.1111		93.3333	94.2857	88.8889				7.83069	2.88056	92.1693	2.88056
	CEP90 present				CEP90 absent
siCTRL	97.4	100	98		2.6	0	2				98.4667	1.36137	1.53333	1.36137
siC2CD3	7.7	6.6	21.1		92.3	93.3	78.9				11.8	8.07279	88.1667	8.04073
	OFd1 present				OFD1 absent
siCTRL	96.6	98	95.6		3.4	2	4.4				96.7333	1.20554	3.26667	1.20554
siC2CD3	5.5	15.38	10.1		94.5	84.6	89.9				10.3267	4.9439	89.6667	4.95412
siNA14: protein depletion
	C2CD3 present				C2CD3 absent						Mean Present	Std Present	Mean Absent	Std Absent
siCTRL	100	100	100		0	0	0				100	0	0	0
siNA14	96	100	95		4	0	5				97	2.64575	3	2.64575
	SFI1 present				SFI1 absent
siCTRL	100	96.67	95	100	0	3.33	13.33	0			97.9175	2.49944	4.165	6.30843
siNA14	87.5	100	93.3		12.5	0	6.7				93.6	6.2554	6.4	6.2554
	CEP135 present				CEP135 absent
siCTRL	96.67	93.1	91.18	84.29	3.33	6.9	8.82	15.71			91.31	5.20356	8.69	5.20356
siNA14	100	89	96		0	11	4				95	5.56776	5	5.56776
	Centrin present				Centrin absent
siCTRL	87.8788	93.3333	87.234		12.1212	6.66667	12.766				89.4821	3.35085	10.5179	3.35085
siNA14	94.74	96.5	85.2		5.26	3.5	14.8				92.1467	6.08001	7.85333	6.08001
siSFI1: protein depletion
	SFI1 present				SFI1 absent						Mean Present	Std Present	Mean Absent	Std Absent
siCTRL	100	96.67	95		0	3.33	13.33				97.2233	2.54551	5.55333	6.93755
siSFI1	40.68	32.8	38.5		59.62	67.16	61.5				37.3267	4.06892	62.76	3.92474
	C2CD3 present				C2CD3 absent
siCTRL	100	100	100		0	0	0				100	0	0	0
siSFI1	100	96.5	100		0	3.5	0				98.8333	2.02073	1.16667	2.47487
	NA14 present				NA14 absent
siCTRL	100	100	100		0	0	0				100	0	0	0
siSFI1	100	100	99		0	0	1				99.6667	0.57735	0.333333	0.57735
	CEP135 present				CEP135 absent
siCTRL	96.67	93.1	91.18		3.33	6.9	8.82				93.65	2.78602	6.35	2.78602
siSFI1	52.7	51.56	53		47.3	48.43	47				52.42	0.759737	47.5767	0.754078

[truncated: 17 more sheets: Fig4O-Q, Fig 5C-D, Fig 5F, Fig 5G, Fig5H, Fig 5I, Fig 5J, Fig 5K, Fig 5L, Fig S1D, Fig S3C, Fig S3D-E, Fig S4B-C, FigS4D, FigS4E, FigS5, FigS6C-D]
